# Supplementary material for: Phylogenetic signal in floral temperature patterns
Source: BMC Res Notes. 2021 Jan 28;14:39. doi: 10.1186/s13104-021-05455-5 (PMC7844958; doi:10.1186/s13104-021-05455-5)
Supplement: Supplementary file 1 — Additional file 1. Comma delimited data file, reformatting the used subset of the data originally presented in [48]. [file 13104_2021_5455_MOESM1_ESM.csv]

plant_species	genus	family	deltaH	pattern
Anthurium_scherzerianum	Anthurium	Araceae	1.5	Bilateral
Zantedeschia_aethiopica	Zantedeschia	Araceae	1	Bilateral
Astrantia_major	Astrantia	Apiaceae	0.5	Radial
Allium_cristophii	Allium	Amaryllidaceae	2.7	Radial
Galanthus_nivalis	Galanthus	Amaryllidaceae	1.4	Radial
Narcissus_hispanicus	Narcissus	Amaryllidaceae	1.1	Radial
Narcissus_pseudonarcissus	Narcissus	Amaryllidaceae	4.7	Radial
Tulbaghia_violacea	Tulbaghia	Amaryllidaceae	1.6	Radial
Hyacinthoides_nonscripta	Hyacinthoides	Asparagaceae	2.1	Radial
Paradisea_lusitanica	Paradisea	Asparagaceae	1.2	Radial
Crocus_vernus	Crocus	Iridaceae	2.2	Radial
Cypella_herbertii	Cypella	Iridaceae	1.7	Radial
Dietes_bicolor	Dietes	Iridaceae	0.2	Radial
Iris_sibirica	Iris	Iridaceae	0.3	Bilateral
Iris_unguicularis	Iris	Iridaceae	4.7	Bilateral
Pasithea_caerulea	Pasithea	Asphodelaceae	0.9	Radial
Arctotis_acaulis	Arctotis	Asteraceae	1.8	Radial
Bellis_perennis	Bellis	Asteraceae	7	Radial
Brachyscome_iberidifolia	Brachyscome	Asteraceae	4.8	Radial
Coreopsis_verticillata	Coreopsis	Asteraceae	9.5	Radial
Dahlia_coccinea	Dahlia	Asteraceae	0.7	Radial
Dimorphotheca_pluvialis	Dimorphotheca	Asteraceae	6.4	Radial
Dimorphotheca_sinuata	Dimorphotheca	Asteraceae	8.6	Radial
Felicia_amelloides	Felicia	Asteraceae	2.5	Radial
Gazania_rigens	Gazania	Asteraceae	9.5	Radial
Leucanthemum_vulgare	Leucanthemum	Asteraceae	6.2	Radial
Matricaria_chamomilla	Matricaria	Asteraceae	5.1	Radial
Osteospermum_jucundum	Osteospermum	Asteraceae	11.8	Radial
Rhodanthe_chlorocephala	Rhodanthe	Asteraceae	6	Radial
Taraxacum_officinale	Taraxacum	Asteraceae	9.8	Radial
Xerochrysum_bracteatum	Xerochrysum	Asteraceae	4.7	Radial
Campanula_persicifolia	Campanula	Campanulaceae	0.5	Radial
Campanula_portenschlagiana	Campanula	Campanulaceae	4.2	Radial
Campanula_poscharskyana	Campanula	Campanulaceae	0.5	Radial
Borago_officinalis	Borago	Boraginaceae	1.6	Radial
Brunnera_macrophylla	Brunnera	Boraginaceae	2.1	Radial
Arabis_alpina	Arabis	Brassicaceae	1.3	Radial
Aubrieta_deltoidea	Aubrieta	Brassicaceae	1.2	Radial
Silene_coronaria	Silene	Caryophyllaceae	2.8	Radial
Hydrangea_macrophylla	Hydrangea	Hydrangeaceae	2.2	Radial
Hypericum_calycinum	Hypericum	Hypericaceae	4.3	Radial
Begonia_coccinea	Begonia	Begoniaceae	0.7	Bilateral
Knautia_macedonica	Knautia	Caprifoliaceae	9.2	Radial
Impatiens_tinctoria	Impatiens	Balsaminaceae	2.2	Bilateral
Polemonium_foliosissimum	Polemonium	Polemoniaceae	0.5	Radial
Camellia_fraterna	Camellia	Theaceae	1.4	Radial
Lotus_corniculatus	Lotus	Fabaceae	2.3	Bilateral
Mimosa_pudica	Mimosa	Fabaceae	0.6	Radial
Piptanthus_napalensis	Piptanthus	Fabaceae	4.7	Bilateral
Vinca_herbacea	Vinca	Apocynaceae	4.5	Radial
Vinca_minor	Vinca	Apocynaceae	3.7	Radial
Geranium_albanum	Geranium	Geraniaceae	0.1	Radial
Geranium_californicum	Geranium	Geraniaceae	2.1	Radial
Geranium_pratense	Geranium	Geraniaceae	4.4	Radial
Geranium_procurrens	Geranium	Geraniaceae	3	Radial
Geranium_psilostemon	Geranium	Geraniaceae	7	Radial
Geranium_pyrenaicum	Geranium	Geraniaceae	1.4	Radial
Geranium_sylvaticum	Geranium	Geraniaceae	3.2	Radial
Pelargonium_cucullatum	Pelargonium	Geraniaceae	0.4	Bilateral
Pelargonium_echinatum	Pelargonium	Geraniaceae	0.5	Bilateral
Pelargonium_quercifolium	Pelargonium	Geraniaceae	0.2	Bilateral
Acanthus_hungaricus	Acanthus	Acanthaceae	4.6	Bilateral
Phlomis_fruticosa	Phlomis	Lamiaceae	0.5	Bilateral
Salvia_forsskaolii	Salvia	Lamiaceae	0	Bilateral
Scutellaria_galericulata	Scutellaria	Lamiaceae	4.2	Bilateral
Jasminum_officinale	Jasminum	Oleaceae	3.3	Radial
Mimulus_aurantiacus	Mimulus	Phrymaceae	0.9	Bilateral
Tulipa_kaufmanniana	Tulipa	Liliaceae	4.3	Radial
Tulipa_tarda	Tulipa	Liliaceae	2.4	Radial
Magnolia_kobus	Magnolia	Magnoliaceae	2.2	Radial
Euphorbia_characias	Euphorbia	Euphorbiaceae	1	Radial
Helianthemum_apenninum	Helianthemum	Cistaceae	4.3	Radial
Helianthemum_nummularium	Helianthemum	Cistaceae	1.7	Radial
Alyogyne_huegelii	Alyogyne	Malvaceae	6.4	Radial
Malva_sylvestris	Malva	Malvaceae	0.6	Radial
Daphne_odora	Daphne	Thymelaeaceae	0.4	Radial
Chamelaucium_uncinatum	Chamelaucium	Myrtaceae	1.6	Radial
Fuchsia_magellanica	Fuchsia	Onagraceae	5.1	Radial
Nymphaea_odorata	Nymphaea	Nymphaeaceae	6.6	Radial
Eschscholzia_californica	Eschscholzia	Papaveraceae	11	Radial
Papaver_cambricum	Papaver	Papaveraceae	4.6	Radial
Papaver_rhoeas	Papaver	Papaveraceae	1.1	Radial
Anemone_blanda	Anemone	Ranunculaceae	8.2	Radial
Anemone_nemorosa	Anemone	Ranunculaceae	0.9	Radial
Aquilegia_vulgaris	Aquilegia	Ranunculaceae	6.9	Bilateral
Ficaria_verna	Ficaria	Ranunculaceae	6.4	Radial
Helleborus_orientalis	Helleborus	Ranunculaceae	1.2	Radial
Nigella_damascena	Nigella	Ranunculaceae	2.5	Radial
Ranunculus_aquatilis	Ranunculus	Ranunculaceae	1.1	Radial
Ranunculus_auricomus	Ranunculus	Ranunculaceae	0.8	Radial
Ranunculus_bulbosus	Ranunculus	Ranunculaceae	7.2	Radial
Trautvetteria_caroliniensis	Trautvetteria	Ranunculaceae	0.7	Radial
Chaenomeles_speciosa	Chaenomeles	Rosaceae	5	Radial
Fragaria_vesca	Fragaria	Rosaceae	0.7	Radial
Spiraea_prunifolia	Spiraea	Rosaceae	0.8	Radial
Paeonia_peregrina	Paeonia	Paeoniaceae	8.6	Radial
Bergenia_cordifolia	Bergenia	Saxifragaceae	5	Radial
