# Supplementary material for: Phylogenetic signal in floral temperature patterns
Source: BMC Res Notes. 2021 Jan 28;14:39. doi: 10.1186/s13104-021-05455-5 (PMC7844958; doi:10.1186/s13104-021-05455-5)
Supplement: Supplementary file 2 — Additional file 2. R code file describing analysis (opens as a text file). [file 13104_2021_5455_MOESM2_ESM.r]

#if V.PhyloMaker isn't installed, need to use...
#library(devtools)
#install_github("jinyizju/V.PhyloMaker")

library(V.PhyloMaker)
library(phytools)
library(phylobase)
library(phylosignal)


#TEMPERATURE DATASET FROM HARRAP et al 2017
temperatureList <- read.csv("Harrap_et_al_2017_temperature_data.csv", header=T)

#creating the phylogeny, using scenario 3 from PhyloMaker
tree.temperatureList <- phylo.maker(sp.list=temperatureList, tree=GBOTB.extended, nodes=nodes.info.1, scenarios="S3")
write.tree(tree.temperatureList$scenario.3, "temperatureListTree.tre")

#sticking this tree into a phylo4d opject, and adding the DeltaH data to the tips in the right order
temp_tree <- as(tree.temperatureList$scenario.3, "phylo4")
heatdiff <- read.table("temperature_reordered_data.txt", header=T) #adding correctly reordered tip data, as no obvious way to get phylo4d to sort values by name
temp_tree_heat <- phylo4d(temp_tree, heatdiff)

                          
barplot.phylo4d(temp_tree_heat)
phyloSignal(temp_tree_heat) #calculates the stats - we have decided to use Moran's I. Values may vary from paper, as this is a simulation technique

deltaH.cg <- phyloCorrelogram(temp_tree_heat)
plot(deltaH.cg) #just to check - nothing untoward here

#conducting the LIPA analysis, following the techniques as given in Keck et al. 2016
local.i <- lipaMoran(temp_tree_heat, trait = "tempdiff",prox.phylo = "nNodes",as.p4d = TRUE)
points.col <- lipaMoran(temp_tree_heat, trait = "tempdiff",prox.phylo = "nNodes")$p.value
points.col <- ifelse(points.col < 0.05, "red", "black")
dotplot.phylo4d(local.i, dot.col = points.col, tip.cex = 0.5)
#noting that this is a simulation technique, and the plot points can vary with each run. Note that the red spot for
#Pasithea caerulea can sometimes vanish depending on the run, supporting the suggestion that this is a false positive.


#running the phylogenetic ANOVA
heats <- temperatureList$deltaH
patterns <- temperatureList$pattern
names(heats) <- temperatureList$plant_species
names(patterns) <- temperatureList$plant_species
ANOVAresult <- phylANOVA(tree.temperatureList$scenario.3, patterns, heats)
ANOVAresult #calculating the stats. phylANOVA uses a simulation technique, so the values may differ from those in the paper.
