# Supplementary material for: Phylogenetic signal in floral temperature patterns
Source: BMC Res Notes. 2021 Jan 28;14:39. doi: 10.1186/s13104-021-05455-5 (PMC7844958; doi:10.1186/s13104-021-05455-5)
Supplement: Supplementary file 3 — Additional file 3. Text file presenting temperature data reordered for use with phylo4d data structures. [file 13104_2021_5455_MOESM3_ESM.txt]

tempdiff
9.5
0.7
4.7
6
4.8
7
2.5
5.1
6.2
11.8
6.4
8.6
9.8
9.5
1.8
0.5
4.2
0.5
0.5
9.2
0
0.5
4.2
0.9
4.6
3.3
1.6
2.1
4.5
3.7
1.4
0.5
2.2
2.2
2.8
2.3
4.7
0.6
0.7
5
0.8
0.7
4.3
1
1.2
1.3
0.6
6.4
4.3
1.7
0.4
1.6
5.1
3
3.2
4.4
7
2.1
0.1
1.4
0.5
0.4
0.2
5
8.6
7.2
0.8
1.1
6.4
0.7
0.9
8.2
1.2
2.5
6.9
4.6
1.1
11
1.2
2.1
2.7
1.6
1.1
4.7
1.4
0.9
0.3
4.7
0.2
1.7
2.2
4.3
2.4
1
1.5
2.2
6.6
